# Supplementary material for: Epigenetics of neural differentiation: Spotlight on enhancers
Source: Front Cell Dev Biol. 2022 Oct 13;10:1001701. doi: 10.3389/fcell.2022.1001701 (PMC9606577; doi:10.3389/fcell.2022.1001701)
Supplement: Supplementary file 1 [file Table1.XLSX]

## Sheet: Hoja1
PMID	Title	Category
31113950	Epigenetic dysregulation of enhancers in neurons is associated with Alzheimer's disease pathology and cognitive symptoms	Disease
34172755	Neuronal and glial 3D chromatin architecture informs the cellular etiology of brain disorders	Disease/3D Chromatin Conformation
31974223	Chromatin accessibility dynamics in a model of human forebrain development	Disease/3D Chromatin Conformation
34256850	Coding and noncoding variants in EBF3 are involved in HADDS and simplex autism	Disease
29883697	Integrative analysis of genome-wide association study and brain region related enhancer maps identifies biological pathways for insomnia	Disease
30529763	Integrative analysis of genome-wide association study and chromosomal enhancer maps identified brain region related pathways associated with ADHD	Disease
30016737	Integrating genome-wide association study, chromosomal enhancer maps and element-gene interaction networks detected brain regions related associations between elements and ADHD/IQ	Disease
33545232	3D promoter architecture re-organization during iPSC-derived neuronal cell differentiation implicates target genes for neurodevelopmental disorders	Disease/3D Chromatin Conformation
29792826	Fast-Evolving Human-Specific Neural Enhancers Are Associated with Aging-Related Diseases	Disease
30439453	Identification of schizophrenia related biological pathways across eight brain regions	Disease
30071386	A genome-wide pathway enrichment analysis identifies brain region related biological pathways associated with intelligence	Disease
29069978	Assessment of de novo copy-number variations in Italian patients with schizophrenia: Detection of putative mutations involving regulatory enhancer elements	Disease
35332326	Chromatin domain alterations linked to 3D genome organization in a large cohort of schizophrenia and bipolar disorder brains	Disease/3D Chromatin Conformation
30691483	Genetic risk variants for brain disorders are enriched in cortical H3K27ac domains	Disease
33689683	Tissue-specific enhancer functional networks for associating distal regulatory regions to disease	Disease
34663447	Comprehensive multi-omics integration identifies differentially active enhancers during human brain development with clinical relevance	Disease
31113950	Epigenetic dysregulation of enhancers in neurons is associated with Alzheimer's disease pathology and cognitive symptoms	Disease
31984958	Mapping Alzheimer's Disease Variants to Their Target Genes Using Computational Analysis of Chromatin Configuration	Disease/3D Chromatin Conformation
33246552	Functional Genomics Identify a Regulatory Risk Variation rs4420550 in the 16p11.2 Schizophrenia-Associated Locus	Disease
28322272	Neuroanatomic, epigenetic and genetic differences in monozygotic twins discordant for attention deficit hyperactivity disorder	Disease
29935433	MicroRNA alterations in iPSC-derived dopaminergic neurons from Parkinson disease patients	Disease
30319691	Genome-Wide Association and Mechanistic Studies Indicate That Immune Response Contributes to Alzheimer's Disease Development	Disease
29482655	Characterization of cross-tissue genetic-epigenetic effects and their patterns in schizophrenia	Disease
31262699	Bioinformatics strategy to advance the interpretation of Alzheimer's disease GWAS discoveries: The roads from association to causation	Disease
30224808	Enhancers active in dopamine neurons are a primary link between genetic variation and neuropsychiatric disease	Disease
30445463	A neuronal enhancer network upstream of MEF2C is compromised in patients with Rett-like characteristics	Disease
33201427	Modulation of Brain Pathology by Enhancer RNAs in Cerebral Ischemia	Disease
34612730	Insights into Enhancer RNAs: Biogenesis and Emerging Role in Brain Diseases	Disease
31053723	Differential methylation of enhancer at IGF2 is associated with abnormal dopamine synthesis in major psychosis	Disease
32151270	Hemispheric asymmetry in the human brain and in Parkinson's disease is linked to divergent epigenetic patterns in neurons	Disease
28225006	Altered enhancer transcription underlies Huntington's disease striatal transcriptional signature	Disease
32991838	Loss of Extreme Long-Range Enhancers in Human Neural Crest Drives a Craniofacial Disorder	Disease/3D Chromatin Conformation
30157312	Genome-wide association study and identification of chromosomal enhancer maps in multiple brain regions related to autism spectrum disorder	Disease
33441541	Age-related and disease locus-specific mechanisms contribute to early remodelling of chromatin structure in Huntington's disease mice	Disease
30503521	Parkinson-Associated SNCA Enhancer Variants Revealed by Open Chromatin in Mouse Dopamine Neurons	Disease/3D Chromatin Conformation
33264630	Rare Variant Burden Analysis within Enhancers Identifies CAV1 as an ALS Risk Gene	Disease
31998360	H3K36 Methylation in Neural Development and Associated Diseases	Disease
35887306	Bridging between Mouse and Human Enhancer-Promoter Long-Range Interactions in Neural Stem Cells, to Understand Enhancer Function in Neurodevelopmental Disease	Disease/3D Chromatin Conformation
33432195	The landscape of somatic mutation in cerebral cortex of autistic and neurotypical individuals revealed by ultra-deep whole-genome sequencing	Disease
32592681	Robust Hi-C Maps of Enhancer-Promoter Interactions Reveal the Function of Non-coding Genome in Neural Development and Diseases	Disease/3D Chromatin Conformation
33767446	Neuronal enhancers are hotspots for DNA single-strand break repair	Disease
33398174	Promoter-proximal CTCF binding promotes distal enhancer-dependent gene activation	3D Chromatin Conformation
29053968	Multiscale 3D Genome Rewiring during Mouse Neural Development	3D Chromatin Conformation/Development
33508230	3D Genome of macaque fetal brain reveals evolutionary innovations during primate corticogenesis	3D Chromatin Conformation/Development
28671686	The methyltransferase SETDB1 regulates a large neuron-specific topological chromatin domain	3D Chromatin Conformation
34737269	Temporal inhibition of chromatin looping and enhancer accessibility during neuronal remodeling	3D Chromatin Conformation
29933951	Chromosomal Conformations and Epigenomic Regulation in Schizophrenia	Disease/3D Chromatin Conformation
27651453	Identification of a novel distal regulatory element of the human Neuroglobin gene by the chromosome conformation capture approach	3D Chromatin Conformation
30618540	Regulation of Chromatin Structure During Neural Development	3D Chromatin Conformation/Development
31784360	MeCP2 Represses Enhancers through Chromosome Topology-Associated DNA Methylation	3D Chromatin Conformation
31086315	Proneural factors Ascl1 and Neurog2 contribute to neuronal subtype identities by establishing distinct chromatin landscapes	3D Chromatin Conformation
31431802	Sox2-Dependent 3D Chromatin Interactomes in Transcription, Neural Stem Cell Proliferation and Neurodevelopmental Diseases	3D Chromatin Conformation/Development/Disease
30555922	Using 3D epigenomic maps of primary olfactory neuronal cells from living individuals to understand gene regulation	3D Chromatin Conformation
28536180	YY1 and CTCF orchestrate a 3D chromatin looping switch during early neural lineage commitment	3D Chromatin Conformation/Development
34616060	Single-cell epigenomics reveals mechanisms of human cortical development	Development
34478631	Rewiring of human neurodevelopmental gene regulatory programs by human accelerated regions	Development
30545853	Transcriptome and epigenome landscape of human cortical development modeled in organoids	Development
33127472	Epigenetic mechanisms underlying enhancer modulation of neuronal identity, neuronal activity and neurodegeneration	Development
29530320	Chromatin Regulation of Neuronal Maturation and Plasticity	Development
31685615	SHH signaling mediated by a prechordal and brain enhancer controls forebrain organization	Development
27986293	DOT1L-mediated murine neuronal differentiation associates with H3K79me2 accumulation and preserves SOX2-enhancer accessibility	Development
32677466	Epigenomic programming in early fetal brain development	Development
31997540	Sox2 gene regulation via the D1 enhancer in embryonic neural tube and neural crest by the combined action of SOX2 and ZIC2	Development
31539539	Enhancer activation by FGF signalling during otic induction	Development
33171098	Lineage-Resolved Enhancer and Promoter Usage during a Time Course of Embryogenesis	Development
31792380	Early chromatin shaping predetermines multipotent vagal neural crest into neural, neuronal and mesenchymal lineages	3D Chromatin Conformation/Development
33828585	Neural Differentiation of Mouse Embryonic Stem Cells-An in vitro Approach to Profile DNA Methylation of Reprogramming Factor Sox2-SRR2	Development
29670286	Pluripotency factors functionally premark cell-type-restricted enhancers in ES cells	Development
32553182	Genomic Rewiring of SOX2 Chromatin Interaction Network during Differentiation of ESCs to Postmitotic Neurons	Development
33852891	The connectome of neural crest enhancers reveals regulatory features of signaling systems	Development
28793267	Epigenomic Landscapes of hESC-Derived Neural Rosettes: Modeling Neural Tube Formation and Diseases	Development/Disease
28982536	Hoxa1 targets signaling pathways during neural differentiation of ES cells and mouse embryogenesis	Development
35858915	An epigenome atlas of neural progenitors within the embryonic mouse forebrain	Development
31591447	Distinct enhancer signatures in the mouse gastrula delineate progressive cell fate continuum during embryo development	Development
35377797	Single cell enhancer activity distinguishes GABAergic and cholinergic lineages in embryonic mouse basal ganglia	Development
30790630	Kat6b Modulates Oct4 and Nanog Binding to Chromatin in Embryonic Stem Cells and Is Required for Efficient Neural Differentiation	Development
30849367	Mapping the Global Chromatin Connectivity Network for Sox2 Function in Neural Stem Cell Maintenance	Development
29486153	A long range distal enhancer controls temporal fine-tuning of PAX6 expression in neuronal precursors	3D Chromatin Conformation/Development
29779941	The Epigenetic State of PRDM16-Regulated Enhancers in Radial Glia Controls Cortical Neuron Position	Development
32602773	Characterizing the dynamic and functional DNA methylation landscape in the developing human cortex	Development
31619682	A genome-wide assessment of the ancestral neural crest gene regulatory network	Development
32610082	A Chromatin Accessibility Atlas of the Developing Human Telencephalon	3D Chromatin Conformation/Development
32810208	Enhancer RNAs predict enhancer-gene regulatory links and are critical for enhancer function in neuronal systems	Enhancer Regulation
34605404	Parallel functional testing identifies enhancers active in early postnatal mouse brain	Enhancer Regulation
26595656	Stimulus-specific combinatorial functionality of neuronal c-fos enhancers	Enhancer Regulation
33789096	Functional enhancer elements drive subclass-selective expression from mouse to primate neocortex	Enhancer Regulation
34260936	Neuronal activity-induced BRG1 phosphorylation regulates enhancer activation	Enhancer Regulation
33535061	ES-ARCNN: Predicting enhancer strength by using data augmentation and residual convolutional neural network	Enhancer Regulation
33414108	KDM1A maintains genome-wide homeostasis of transcriptional enhancers	Enhancer Regulation
29254824	Emerging themes in neuronal activity-dependent gene expression	Enhancer Regulation
33372131	Massively parallel discovery of human-specific substitutions that alter enhancer activity	Enhancer Regulation
34615840	Neuronal activation modulates enhancer activity of genes for excitatory synaptogenesis through de novo DNA methylation	Enhancer Regulation
34862697	Transcriptional regulation of neuronal identity	Enhancer Regulation
32164275	Epigenetic Regulation of WNT3A Enhancer during Regeneration of Injured Cortical Neurons	Enhancer Regulation
30699347	Enhancer Histone Acetylation Modulates Transcriptional Bursting Dynamics of Neuronal Activity-Inducible Genes	Enhancer Regulation
32444594	KAT3-dependent acetylation of cell type-specific genes maintains neuronal identity in the adult mouse brain	Enhancer Regulation
31958494	Enhancer-Driven Gene Expression (EDGE) enables the generation of cell type specific tools for the analysis of neural circuits	Enhancer Regulation
35074859	Joint actions of diverse transcription factor families establish neuron-type identities and promote enhancer selectivity	Enhancer Regulation
30008330	Marked Diversity of Unique Cortical Enhancers Enables Neuron-Specific Tools by Enhancer-Driven Gene Expression	Enhancer Regulation
27941797	SMARCB1-mediated SWI/SNF complex function is essential for enhancer regulation	Enhancer Regulation
26595656	Stimulus-specific combinatorial functionality of neuronal c-fos enhancers	Other
34616061	DNA methylation atlas of the mouse brain at single-cell resolution	Other
34331868	Enhancer decommissioning imposes an epigenetic barrier to sensory hair cell regeneration	Other
34508359	Deciphering enhancer sequence using thermodynamics-based models and convolutional neural networks	Other
32431014	Identification of genomic enhancers through spatial integration of single-cell transcriptomics and epigenomics	Other
35866592	Differentially Active and Conserved Neural Enhancers Define Two Forms of Adaptive Noncoding Evolution in Humans	Other
31529021	Bioinformatics Discovery of Putative Enhancers within Mouse Odorant Receptor Gene Clusters	Other
31501571	Immediate and deferred epigenomic signatures of in vivo neuronal activation in mouse hippocampus	Other
35576146	Machine learning sequence prioritization for cell type-specific enhancer design	Other
34727520	An expansion of the non-coding genome and its regulatory potential underlies vertebrate neuronal diversity	Other
